# Supplementary material for: Midwife-led birthing centre in the humanitarian setup: An experience from the Rohingya camp, Bangladesh
Source: PLOS Glob Public Health. 2024 Dec 10;4(12):e0004033. doi: 10.1371/journal.pgph.0004033 (PMC11630605; doi:10.1371/journal.pgph.0004033)
Supplement: S1 Text — (XLSX) [file pgph.0004033.s001.xlsx]

## Sheet: Data dictionary
Questionnaire	Response	Comments
Name of country	Bangladesh
Name of site (Facility name)	.
Timeframe of data collection	1 July 2021- 30 June 2022 (12 months)
Number of women booked at the MLBC per year
Antenatal period
Do you provide antenatal care? (Yes/no)
Number of women booked at the MLBC per year(eg. 12 months: January 2021 to January 2022)
Average number of antenatal visits provided per woman
Intrapartum period
Number of births in the MLBC (actual births in the MLBC)
Number of women transferred to a higher facility (Transfers for higher level care in total)
Transferred during labour (number of women transferred in labour)
Transferred after the birth (number women transferred after the birth)
Number of babies transferred to a higher facility
Number of women with assisted vaginal birth
Number of women with caesarean section after transfer from MLBC
Number of women with 3rd/4th degree perineal trauma
Number of women with postpartum haemorrhage (>600mL)
Number of women with other significant complications (please specify the complications eg. Obstructed labour, sepsis, obstetric fuistula, eclampsia)
Complication
Complication
Complication (add rows as needed)
Number of maternal deaths (In the MLBC)
Number of stillbirths (In the MLBC)
Number of early neonatal deaths <7 days
Number of late neonatal deaths <28 days
Number of postnatal visits in the community (average number of visits per woman multiplied by the number of women)
Average estimated length of stay (Average length of stay in the MLBC)
Cost estimates
Cost of new staff recruitment per year (Costs associated with staff recruitment if any)
Midwifery staff
Administrative staff
Medical staff
Other staff (add rows as needed)
Cost of staff training - new (Costs associated with staff training if any: emergency procedures, additional skills)
Cost of staff training - ongoing (Costs associated with staff training if any: emergency procedures, additional skills)
Annual equipment purchase budget (eg. Birth packs, beds, furniture)
Annual equipment hire budget
Annual facility hire and/or purchase costs (Hire or purchase of buildings)
Monthly facility operation costs (Includes electricity, water etc)
Staffing
Average number of midwives working at MLBC per month (FTE) (Full time equivalent)
Monthly salary of midwifery staff
Average number of other staff working at the MLBC over a typical month (FTE) (Administration staff, maintenance staff, managerial staff, medical staff. Please specify)
Other staff type 1
Other staff type 2
Other staff type 3 (add rows if needed)
Monthly salary of other staff (Full time monthly salary of other staff, please specify)
Other staff type 1
Other staff type 2
Other staff type 3 (add rows if needed)
Other costs
Cost of transport for women to higher level facility (cost)
Mode of transport for transfer (eg ambulance, private care)

## Sheet: Clinical outcomes
Questionnaire	Response	Comments
Name of country
Name of site
Timeframe of data collection		Please indicate if this is over 3 months, 6 months or 12 months
Number of women booked at the MLBC per year
Antenatal period	N=
Do you provide antenatal care?	Yes/no
Average number of antenatal visits provided per woman		You may not know the number of visits - if possible can you tell us how many visits a week?
Number of antenatal clinic visits per week
Intrapartum period
Number of births in the MLBC
Number of women transferred to a higher facility
Transferred during labour
Transferred after the birth
Number of babies transferred to a higher facility
Number of women with assisted vaginal birth
Number of women with caesarean section after transfer from MLBC
Number of women with 3rd/4th degree perineal trauma
Number of women with postpatum haemorrhage (>600mL)
Number of women with other significant complications (please specify)
Complication: [PLEASE ADD]
Complication: [PLEASE ADD]
Complication: [PLEASE ADD]
Number of maternal deaths
Number of stillbirths		Please tell us what the definition of a stillbirth is in the country
Number of early neonatal deaths <7 days
Number of late neonatal deaths <28 days
Estimated length of stay in the MLBC - mother
Do you provide postnatal care in the community after discharge from the MLBC? (Yes/no)
Average number of postnatal visits in the community per woman

## Sheet: Cost
Questionnaire	Response	Comments
Name of country
Name of site
Cost estimates	Cost (BDT)
Cost of new staff recruitment (if any)
Staff type 1-
Staff type 2 -
Staff type 3-
Cost of staff training - new
Cost of staff training - ongoing
[please explain what training]
Annual equipment purchase budget
Annual equipment hire budget
Annual facility hire and/or purchase costs
Monthly facility operation costs

## Sheet: Staffing
Staffing	N=	Comments
Average number of midwives working at MLBC per month (FTE)
Monthly salary of midwife (FT)
Average number of other staff working at the MLBC over a typical month (FTE)
Other staff type 1 [please explain who is the cadre]
Other staff type 2
Other staff type 3
Monthly salary of other staff
Other staff type 1
Other staff type 2
Other staff type 3

## Sheet: Facility costs
Please add the the fees (if any) that the Facility charges to its clients - please add rows as needed
	$ (give currency)- BDT
Antenatal care
Normal delivery
Caesarean section

## Sheet: Other costs
Other costs	Cost (BDT)	Comments
Cost of transport for women to higher level facility
Mode of transport
Mode of transport
Mode of transport
Any other costs you would like to include
