# Supplementary material for: Midwife-led birthing centre in the humanitarian setup: An experience from the Rohingya camp, Bangladesh
Source: PLOS Glob Public Health. 2024 Dec 10;4(12):e0004033. doi: 10.1371/journal.pgph.0004033 (PMC11630605; doi:10.1371/journal.pgph.0004033)
Supplement: S14 Data — (XLSX) [file pgph.0004033.s019.xlsx]

## Sheet: Data dictionary
Questionnaire	Response	Comments
Name of country	Bangladesh
Name of site (Facility name)	Camp-4 (OO ZONE, UID # 043) (Cox'sbazar Rohingya Camp, Ukhia)
Timeframe of data collection	1 July 2021-30 June 2022 (12 months)
Number of women booked at the MLBC per year	305
Antenatal period
Do you provide antenatal care? (Yes/no)	Yes
Number of women booked at the MLBC per year	4649
Average number of antenatal visits provided per woman	4
Intrapartum period
Number of births in the MLBC (actual births in the MLBC)	267
Number of women transferred to a higher facility (Transfers for higher level care in total)	70
Transferred during labour (number of women transferred in labour)	38
Transferred after the birth (number women transferred after the birth)	32
Number of babies transferred to a higher facility	5
Number of women with assisted vaginal birth	0
Number of women with caesarean section after transfer from MLBC	16
Number of women with 3rd/4th degree perineal trauma	0
Number of women with postpartum haemorrhage (>600mL)	10
Number of women with other significant complications (please specify the complications eg. Obstructed labour, sepsis, obstetric fuistula, eclampsia)	33
Complication	19	Prolonged & obstructed labour
Complication	11	Pre- eclampsia
Complication (add rows as needed)	3	Eclampsia
Number of maternal deaths (In the MLBC)	0
Number of stillbirths (In the MLBC)	3
Number of early neonatal deaths <7 days	1
Number of late neonatal deaths <28 days	0
Number of postnatal visits in the community (average number of visits per woman multiplied by the number of women)	178
Average estimated length of stay (Average length of stay in the MLBC)	24 Hours
Cost estimates	Cost (BDT)
Cost of new staff recruitment per year (Costs associated with staff recruitment if any)
Midwifery staff	30000
Administrative staff	10000
Medical staff	20000
Other staff (add rows as needed)
Cost of staff training - new (Costs associated with staff training if any: emergency procedures, additional skills)	120000
Cost of staff training - ongoing (Costs associated with staff training if any: emergency procedures, additional skills)	105000
Annual equipment purchase budget (eg. Birth packs, beds, furniture)	850000	Fow New Setup
Annual equipment hire budget
Annual facility hire and/or purchase costs (Hire or purchase of buildings)
Monthly facility operation costs (Includes electricity, water etc)	40000
Staffing
Average number of midwives working at MLBC per month (FTE) (Full time equivalent)	7
Monthly salary of midwifery staff	324135	46305 BDT/ midwife
Average number of other staff working at the MLBC over a typical month (FTE) (Administration staff, maintenance staff, managerial staff, medical staff. Please specify)	34
Other staff type 1- Medical officer	1
Other staff type 2- Paramedic-FP Service	1
Other staff type 3- Lab Technician	1
Other staff type 4-Community Paramedic	1
Other staff type 5-Adolescent Health Educator	1
Other staff type-Outreach Worker	1
Other staff type 6-Registrar	1
Other staff type 7-Cleaner & Guard	5
Staff type 10-CHW	14
Staff type 10-CHW (labour support)	2
Staff type 11-Volunteer for ERTS service	6
Monthly salary of other staff (Full time monthly salary of other staff, please specify)
Other staff type 1- Medical officer	90405
Other staff type 2- Paramedic-FP Service	40516
Other staff type 3- Lab Technician	38036
Other staff type 4-Community Paramedic	33075
Other staff type 5-Adolescent Health Educator	23100
Other staff type-Outreach Worker	18522
Other staff type 6-Registrar	17364
Other staff type 7-Cleaner & Guard	13891
Staff type 10-CHW	8000
Staff type 10-CHW (labour support)	8000
Staff type 11-Volunteer for ERTS service	8000
Other costs
Cost of transport for women to higher level facility (cost)	145000	Monthly
Mode of transport for transfer (eg ambulance, private care)	Microbus (Hiace)

## Sheet: Clinical Outcomes
Questionnaire	Response	Comments
Name of country	Bangladesh
Name of site	Camp-4 (OO ZONE, UID # 043)
Timeframe of data collection		Please indicate if this is over 3 months, 6 months or 12 months
Number of women booked at the MLBC per year	305
Antenatal period	N= 4649
Do you provide antenatal care?	Yes/no
Average number of antenatal visits provided per woman	4	You may not know the number of visits - if possible can you tell us how many visits a week?
Number of antenatal clinic visits per week	80-90
Intrapartum period
Number of births in the MLBC	267
Number of women transferred to a higher facility	70
Transferred during labour	38
Transferred after the birth	32
Number of babies transferred to a higher facility	5
Number of women with assisted vaginal birth	0
Number of women with caesarean section after transfer from MLBC	16
Number of women with 3rd/4th degree perineal trauma	0
Number of women with postpatum haemorrhage (>600mL)	10
Number of women with other significant complications (please specify)	33
Complication: [PLEASE ADD]	19	Prolonged & obstructed labour
Complication: [PLEASE ADD]	11	Pre- eclampsia
Complication: [PLEASE ADD]	3	Eclampsia
Number of maternal deaths	0
Number of stillbirths	3	Please tell us what the definition of a stillbirth is in the country	Stillbirth: A baby born with no signs of life at or after 28 weeks’ gestation. (did not take any breath/ did not have any movement) is considered as Stillbirth
Number of early neonatal deaths <7 days	1
Number of late neonatal deaths <28 days	0
Estimated length of stay in the MLBC - mother	24 Hours
Do you provide postnatal care in the community after discharge from the MLBC? (Yes/no)	Yes
Average number of postnatal visits in the community per woman	2

## Sheet: Cost
Questionnaire	Response	Comments
Name of country	Bangladesh
Name of site	Camp-4 (OO ZONE, UID # 043)
Cost estimates	Cost (BDT)
Cost of new staff recruitment (if any)
Staff type 1-Midwifery staff	30000
Staff type 2 -Administrative staff	10000
Staff type 3-Medical staff	20000
Cost of staff training - new	120000
Cost of staff training - ongoing [please explain what training]	105000
TOT on Respectful Maternity Care Training	60000
Workshop on counselling for Health care providers.	45000
Annual equipment purchase budget (eg. Birth packs, beds, furniture)	850000	Fow New Setup
Annual equipment hire budget	0
Annual facility hire and/or purchase costs	0
Monthly facility operation costs	40000

## Sheet: Staffing
Staffing	N=	Comments
Average number of midwives working at MLBC per month (FTE)	7
Monthly salary of midwife (FT)	46305	1 midwife salary
Average number of other staff working at the MLBC over a typical month (FTE)	34
Other staff type 1 [please explain who is the cadre]
Other staff type 1- Medical officer	1
Other staff type 2- Paramedic-FP Service	1
Other staff type 3- Lab Technician	1
Other staff type 4-Community Paramedic	1
Other staff type 5-Adolescent Health Educator	1
Other staff type-Outreach Worker	1
Other staff type 6-Registrar	1
Other staff type 7-Cleaner & Guard	5
Staff type 10-CHW	14
Staff type 10-CHW (labour support)	2
Staff type 11-Volunteer for ERTS service	6
Monthly salary of other staff
Other staff type 1- Medical officer	90405
Other staff type 2- Paramedic-FP Service	40516
Other staff type 3- Lab Technician	38036
Other staff type 4-Community Paramedic	33075
Other staff type 5-Adolescent Health Educator	23100
Other staff type-Outreach Worker	18522
Other staff type 6-Registrar	17364
Other staff type 7-Cleaner & Guard	13891
Staff type 10-CHW	8000
Staff type 10-CHW (labour support)	8000
Staff type 11-Volunteer for ERTS service	8000

## Sheet: Facility Cost
Please add the the fees (if any) that the Facility charges to its clients - please add rows as needed
	$ (give currency)- BDT
Antenatal care	N/A
Normal delivery	N/A
Caesarean section	N/A

## Sheet: Other Cost
Other costs	Cost (BDT)	Comments
Cost of transport for women to higher level facility
Mode of transport - Emergency referal transport service Ambulance	2604000
Mode of transport - Shuttle service (Hiace)	1200000
Mode of transport - Pickup for material carring	36000
Any other costs you would like to include
